# Supplementary material for: Cases and distribution of visceral leishmaniasis in western São Paulo: A neglected disease in this region of Brazil
Source: PLoS Negl Trop Dis. 2021 Jun 15;15(6):e0009411. doi: 10.1371/journal.pntd.0009411 (PMC8232419; doi:10.1371/journal.pntd.0009411)
Supplement: S1 Data — (XLSX) [file pntd.0009411.s001.xlsx]

## Sheet: Plan1
Area	Sector	Square number	Census	Exame date
1	3	305	5	2014-05-16
1	1	161	---	2010-12-30
1	3	308	4	2014-02-07
1	3	326	3	2013-11-04
1	2	166	6	2013-02-26
1	2	202	12	2013-06-05
1	2	166	11	2013-02-26
1	3	384	---	2013-01-21
1	3	244	10	2015-09-28
1	1	212	9	2010-12-30
1	1	214	14	2010-12-30
1	1	194	26	2010-12-30
1	1	72	---	2011-01-12
1	1	46	17	2011-01-12
1	1	195	17	2011-02-16
1	3	342	15	2014-08-25
1	3	326	13	2014-05-07
1	1	212	---	2010-12-30
1	1	75	2	2011-01-12
1	1	213	5	2010-12-30
1	1	47	11	2011-01-12
1	3	305	9	2014-01-16
1	1	237	6	2010-12-30
1	1	100	6	2011-01-12
1	1	188	17	2011-07-02
1	3	285	10	2014-01-23
1	3	326	3	2013-06-13
1	2	173	19	2013-06-13
1	4	275	---	2011-01-12
1	2	205	16	2013-01-21
1	3	343	12	2014-08-25
1	3	363	2	2014-08-25
1	3	290	4	2013-11-04
1	2	198	5	2013-06-13
1	1	50	---	2011-01-12
1	1	50	7	2011-01-12
1	1	71	1	2011-01-12
1	1	214	6	2010-12-30
1	1	97	6	2011-01-12
1	1	71	---	2011-01-12
1	1	46	4	2011-01-12
1	1	189	10	2010-12-30
1	1	192	22	2010-12-30
1	1	97	16	2011-01-12
1	3	309	10	2014-02-07
1	3	326	3	2013-01-21
1	3	307	5	2013-06-13
1	4	373	---	2012-03-28
1	1	194	26	2010-12-30
1	1	158	6	2010-12-30
1	3	345	26	2014-05-07
1	2	106	---	2013-11-04
1	3	326	3	2013-11-04
1	2	202	8	2013-06-21
1	2	199	20	2013-06-13
1	2	168	3	2013-06-13
1	1	188	2	2010-12-30
1	1	242	11	2011-02-16
1	1	162	2	2010-12-30
1	1	158	6	2010-12-30
1	1	195	2	2011-02-16
1	2	90	12	2016-08-04
1	3	310	8	2014-02-05
1	3	250	2	2013-06-05
1	2	224	3	2013-06-13
1	1	239	23	2010-12-30
1	1	46	9	2011-01-12
1	1	237	10	2010-12-30
1	1	71	7	2011-01-12
1	1	161	12	2010-12-30
1	1	97	---	2011-01-12
1	1	188	7	2010-12-30
1	2	89	3	2016-08-27
1	3	324	15	2014-02-07
1	4	320	1	2011-02-22
1	1	122	17	2011-01-12
1	1	75	23	2011-02-22
1	1	242	30	2011-02-16
1	1	212	23	2010-12-30
1	1	213	19	2010-12-30
1	1	158	6	2010-12-30
1	1	165	---	2011-01-12
1	3	272	20	2013-06-13
1	2	225	24	2013-06-13
1	2	221	5	2013-02-26
1	2	132	1	2012-08-21
1	1	162	18	2011-01-12
1	1	213	25	2010-12-30
1	1	195	---	2011-02-16
1	1	192	---	2010-12-30
1	2	55	14	2014-02-05
1	2	173	9	2013-06-13
1	4	413	35	2012-07-01
1	1	48	5	2011-01-12
1	1	165	20	2011-01-12
1	1	48	---	2011-01-12
1	3	329	18	2014-03-24
1	1	71	12	2017-12-15
1	3	379	5	2016-09-27
1	3	379	5	2016-09-27
1	2	46	17	2016-08-04
1	4	195	17	2018-02-05
1	2	342	15	2013-06-05
1	3	326	13	2013-06-13
1	3	212	---	2010-12-30
1	3	75	2	2018-12-12
1	2	213	5	2010-12-30
1	1	47	11	2011-01-12
1	1	305	9	2010-12-30
1	1	237	6	2011-01-12
1	1	100	6	2018-07-01
1	1	188	17	2011-01-12
1	1	46	17	2011-01-12
1	1	195	17	2011-01-12
1	1	342	15	2014-03-24
1	1	326	13	2017-12-15
1	1	212	---	2010-09-27
1	3	75	2	2016-09-27
1	3	213	5	2016-08-04
1	1	47	11	2018-02-05
1	3	305	9	2013-06-05
1	3	237	6	2018-06-13
1	2	100	6	2013-01-21
1	2	188	17	2018-06-13
1	2	46	17	2012-03-28
1	4	195	17	2018-12-30
